# Supplementary material for: Extracellular matrix sensing by FERONIA and Leucine‐Rich Repeat Extensins controls vacuolar expansion during cellular elongation in Arabidopsis thaliana
Source: EMBO J. 2019 Mar 8;38(7):e100353. doi: 10.15252/embj.2018100353 (PMC6443208; doi:10.15252/embj.2018100353)
Supplement: Supplementary file 5 — Movie EV4 [file EMBJ-38-e100353-s005.zip]

Archive with 5 entries (4 files):
- Movie_EV4.mp4
- Movie_legend_EV4.docx
- __MACOSX/
- __MACOSX/._Movie_EV4.mp4
- __MACOSX/._Movie_legend_EV4.docx
