# Supplementary material for: Extracellular matrix sensing by FERONIA and Leucine‐Rich Repeat Extensins controls vacuolar expansion during cellular elongation in Arabidopsis thaliana
Source: EMBO J. 2019 Mar 8;38(7):e100353. doi: 10.15252/embj.2018100353 (PMC6443208; doi:10.15252/embj.2018100353)
Supplement: Supplementary file 6 — Source Data for Appendix [file EMBJ-38-e100353-s013.zip]

Archive with 15 entries (14 files):
- Figure_S8_Source_Data.pdf
- Figure_S7_Source_Data.pdf
- Figure_S6_Source_Data.pdf
- Figure_S1_Source_Data.pdf
- Figure_S3_Source_Data.pdf
- Figure_S2_Source_Data.pdf
- Figure_S5_Source_Data.pdf
- __MACOSX/
- __MACOSX/._Figure_S8_Source_Data.pdf
- __MACOSX/._Figure_S7_Source_Data.pdf
- __MACOSX/._Figure_S6_Source_Data.pdf
- __MACOSX/._Figure_S1_Source_Data.pdf
- __MACOSX/._Figure_S3_Source_Data.pdf
- __MACOSX/._Figure_S2_Source_Data.pdf
- __MACOSX/._Figure_S5_Source_Data.pdf
